# Supplementary material for: Disialoganglioside GD2-Targeted Near-Infrared Photoimmunotherapy (NIR-PIT) in Tumors of Neuroectodermal Origin
Source: Pharmaceutics. 2022 Sep 24;14(10):2037. doi: 10.3390/pharmaceutics14102037 (PMC9612122; doi:10.3390/pharmaceutics14102037)
Supplement: Supplementary file 1 [file pharmaceutics-14-02037-s001.zip]

Archive with 1 entries (1 files):
- pharmaceutics-1900800-supplementary.pdf
